# Supplementary material for: Quantifying traditional Chinese medicine patterns using modern test theory: an example of functional constipation
Source: BMC Complement Altern Med. 2017 Jan 13;17:44. doi: 10.1186/s12906-016-1518-x (PMC5237339; doi:10.1186/s12906-016-1518-x)
Supplement: Additional file 1: — S1. Longitudinal data used for the validation of the tool. With respect to variable names, T1, T2, and T3 prefix indicate baseline, 1st follow-up, and 2nd follow-up, respectively. I1 to I10 suffix indicate number of item. (XLSX 32 kb) [file 12906_2016_1518_MOESM1_ESM.xlsx]

## Sheet: Sheet
PATID	GENDER	T1_I1	T1_I2	T1_I3	T1_I4	T1_I5	T1_I6	T1_I7	T1_I8	T1_I9	T1_I10	T2_I1	T2_I2	T2_I3	T2_I4	T2_I5	T2_I6	T2_I7	T2_I8	T2_I9	T2_I10	T3_I1	T3_I2	T3_I3	T3_I4	T3_I5	T3_I6	T3_I7	T3_I8	T3_I9	T3_I10
2	2	2	2	2	2	2	2	2	2	2	2	2	1	2	2	1	1	2	1	1	1	1	1	2	1	1	1	1	1	1	2
4	2	1	2	1	3	2	2	1	2	2	1	1	0	1	1	1	1	0	1	0	1	1	0	0	0	1	0	0	1	0	1
6	1	2	1	2	1	2	1	1	2	1	1	2	1	1	1	1	0	0	1	0	0	1	1	1	0	1	0	0	0	0	0
7	2	2	1	1	2	1	1	2	1	1	1	2	1	1	1	1	1	1	0	0	0	1	1	0	1	0	0	1	0	0	0
8	1	1	2	1	0	2	0	0	3	1	1	0	0	0	0	0	0	0	1	0	1	0	0	0	0	0	0	0	0	0	0
11	1	2	1	2	1	2	1	1	1	1	1	0	0	0	0	0	0	0	1	0	1	0	0	0	0	0	0	0	0	0	0
14	1	2	2	2	2	2	1	1	2	1	1	2	1	2	2	1	1	2	1	0	1	2	1	1	1	1	2	1	1	1	1
17	1	2	1	2	1	2	1	1	1	1	1	2	0	2	1	2	1	1	1	1	1	0	0	0	0	0	0	0	0	0	0
18	2	2	1	1	2	2	3	1	2	1	2	2	1	0	1	1	0	2	2	1	1	0	0	0	0	1	0	1	1	0	1
20	2	1	1	1	1	1	1	1	2	1	1	1	1	1	1	1	1	1	1	2	1	0	0	0	0	1	0	0	0	0	0
21	2	2	1	3	2	2	1	0	2	2	2	2	1	2	2	2	1	0	2	1	1	0	0	0	0	0	0	0	0	0	0
22	1	1	2	2	1	3	1	1	3	1	1	1	1	1	1	2	1	1	2	1	1	0	0	0	0	0	0	0	1	0	1
25	2	2	2	3	2	2	3	2	3	3	2	1	1	1	1	1	1	0	2	2	1	1	1	1	1	1	1	1	1	1	1
26	2	3	3	3	3	3	2	3	3	3	2	2	1	2	2	2	2	2	1	2	1	1	0	1	0	1	0	1	1	1	1
28	2	2	2	3	3	2	2	2	1	1	1	2	1	2	2	2	2	0	1	0	1	1	0	1	1	1	1	1	1	1	1
32	2	2	3	1	2	2	3	2	1	2	1	1	2	1	1	1	2	1	1	1	0	1	1	0	1	1	0	0	0	0	0
34	2	2	3	1	1	1	2	2	3	2	1	1	0	1	1	1	0	0	0	0	0	1	0	1	0	0	0	1	0	0	0
36	2	2	2	2	1	1	1	1	2	1	0	1	1	1	1	1	1	1	1	1	0	0	0	0	0	0	0	0	0	0	0
37	2	2	2	2	1	1	2	1	2	1	1	1	2	1	1	1	1	1	1	1	0	0	0	0	0	0	0	0	0	0	0
41	2	1	1	2	1	2	2	1	2	1	1	1	1	1	1	2	2	1	2	1	1	1	1	2	1	2	1	1	2	1	1
42	1	2	2	2	1	1	2	1	2	1	1	1	2	1	1	1	1	1	1	1	0	1	1	0	0	0	0	0	0	0	0
46	2	1	1	2	0	0	2	2	2	2	2	1	0	1	1	2	1	1	0	0	1	1	0	0	0	1	0	0	0	0	0
47	2	3	2	1	1	3	2	2	0	2	0	1	1	1	1	1	0	1	0	0	1	1	0	1	1	1	0	1	0	0	1
48	2	2	3	1	2	3	2	2	3	2	2	1	2	1	0	1	1	1	1	1	0	0	0	0	0	1	1	1	1	1	0
52	2	1	1	1	2	2	2	1	1	2	1	1	1	1	1	1	1	1	1	2	1	1	0	0	0	1	1	0	0	0	0
53	2	2	1	2	1	1	1	2	3	1	2	0	0	1	0	1	1	1	0	1	1	0	0	0	0	0	0	0	0	0	0
54	2	2	1	1	1	2	2	0	1	0	1	1	0	1	1	1	0	0	0	0	0	0	0	0	0	0	0	0	0	0	0
55	1	3	2	1	1	2	2	1	1	2	1	2	1	1	2	1	2	1	1	1	1	2	1	1	1	2	1	1	0	1	1
58	1	2	1	1	0	1	0	0	1	1	1	2	1	1	0	1	0	0	1	1	1	1	1	1	0	1	0	0	0	1	0
60	2	1	1	2	1	3	3	2	0	2	2	1	1	2	0	0	1	0	0	1	0	0	0	0	0	0	0	2	0	2	0
61	1	1	1	0	1	1	0	1	2	0	1	0	0	1	0	0	0	0	0	0	0	0	0	0	0	0	0	0	0	0	0
63	2	2	1	1	2	2	0	0	1	0	1	2	1	1	2	2	0	0	0	0	1	2	1	1	2	1	0	0	0	0	1
66	2	3	1	1	2	3	2	1	2	2	2	2	1	1	1	1	1	0	0	0	0	1	0	1	0	1	1	0	0	0	0
67	1	2	1	1	1	1	2	1	0	0	0	1	0	1	0	0	0	0	0	0	0	0	0	0	0	0	1	1	0	0	0
68	2	2	2	1	2	2	2	2	2	1	1	2	2	1	2	2	2	2	2	1	1	1	0	1	0	0	0	0	0	0	0
69	1	2	2	2	2	2	2	2	2	2	2	1	0	1	1	1	0	0	0	0	0	0	0	1	1	0	0	0	0	0	0
73	2	2	1	2	2	2	2	2	2	2	2	0	0	0	0	0	0	0	0	0	0	0	0	0	0	0	0	0	0	0	0
75	1	2	2	2	2	2	2	2	2	1	2	0	0	0	0	0	0	0	0	0	2	0	0	0	0	0	0	0	0	0	2
78	2	3	1	2	0	2	0	0	2	2	2	1	0	2	0	2	0	0	2	0	0	0	0	0	0	0	0	0	0	0	2
81	2	2	2	2	2	2	2	2	2	2	2	0	0	0	0	0	0	0	0	0	0	0	0	0	0	0	0	0	0	0	0
83	2	1	1	2	2	2	2	2	2	2	2	1	0	1	1	0	1	0	1	1	1	0	0	0	1	0	0	0	1	1	1
84	1	2	1	2	1	1	1	1	1	0	0	0	0	0	0	0	0	0	0	0	0	0	0	0	0	0	0	0	0	0	0
85	2	2	1	0	3	3	3	2	2	3	2	1	0	0	3	3	2	2	2	2	2	1	0	0	2	2	2	2	2	2	2
88	1	2	2	2	1	1	2	1	1	1	0	0	0	0	0	0	0	0	0	0	0	0	0	0	0	0	0	0	0	0	0
90	1	3	1	1	2	3	2	1	2	2	2	2	1	1	1	1	1	0	0	0	0	0	0	0	0	0	0	0	0	0	0
91	2	1	1	2	1	2	1	1	1	1	1	1	0	1	1	1	1	1	1	1	1	0	0	1	1	0	1	1	1	1	0
92	1	3	1	1	2	3	2	1	2	2	2	2	1	1	1	1	1	0	0	0	0	1	0	0	0	0	0	0	0	0	0
93	1	3	1	1	2	3	2	1	2	2	2	2	1	1	1	1	1	0	0	0	0	1	0	1	1	0	0	0	0	0	0
98	2	2	1	2	2	2	2	2	2	2	2	0	0	0	0	0	0	0	0	0	0	0	0	0	0	0	0	0	0	0	0
101	2	2	2	2	2	2	2	2	2	2	1	2	2	2	2	2	2	2	2	2	1	1	1	2	2	1	1	1	1	1	1
104	2	2	2	1	1	2	1	1	2	2	0	2	2	1	1	2	1	1	2	1	0	2	2	2	1	2	2	2	2	1	0
106	1	3	1	1	2	3	2	1	2	2	2	2	1	1	1	1	1	0	0	0	0	0	0	0	0	0	0	0	0	0	0
110	1	2	2	2	2	2	2	2	2	2	2	1	0	1	1	1	0	0	1	1	0	0	0	1	1	0	0	0	0	1	0
112	1	1	1	1	1	1	1	1	1	1	1	0	1	1	0	0	1	0	1	0	1	0	1	1	0	0	0	0	1	0	0
114	2	1	1	2	2	2	2	2	2	2	2	0	1	1	0	0	1	0	0	1	0	0	0	0	0	0	0	0	0	0	0
115	2	2	2	2	2	2	2	2	1	1	1	1	1	1	1	0	0	0	0	0	0	1	0	1	1	0	0	0	0	0	0
119	2	2	1	1	1	3	2	3	2	2	2	0	1	1	0	0	0	1	1	1	1	0	0	0	0	0	0	0	0	0	0
120	2	2	2	2	2	2	2	2	2	2	1	2	2	2	2	2	2	2	2	2	1	1	1	2	2	1	1	1	1	1	1
122	2	2	1	2	2	2	2	2	3	2	3	1	0	2	2	2	2	2	2	2	2	0	0	0	1	0	1	0	0	0	0
123	2	2	1	2	1	2	2	1	2	2	1	0	0	1	0	1	0	0	0	0	0	0	0	1	0	0	2	0	2	1	0
125	2	2	1	2	1	2	1	1	2	2	2	1	1	2	1	2	1	1	0	0	1	0	1	1	1	0	1	0	0	0	0
127	2	2	1	2	2	2	2	2	2	2	2	2	1	1	2	2	1	1	1	1	1	1	0	1	1	1	0	0	0	0	0
128	2	2	2	2	2	2	1	1	1	1	1	1	1	2	1	2	1	1	1	0	1	0	0	0	0	1	1	0	0	0	0
132	2	2	2	2	2	3	2	2	2	2	1	1	0	1	1	1	1	1	2	1	1	1	0	1	1	0	1	0	1	0	0
133	1	2	2	2	2	2	2	1	0	1	2	1	1	1	1	1	1	0	0	0	0	0	0	1	0	1	0	0	0	0	0
134	2	3	3	1	1	3	2	3	3	0	1	2	2	1	1	3	1	1	1	0	0	1	1	1	0	2	0	0	0	0	0
138	2	2	1	2	2	2	2	1	2	1	1	1	1	1	1	1	0	1	1	1	1	1	0	1	0	0	0	1	1	1	0
139	2	2	2	3	2	2	2	2	2	1	1	1	1	1	1	1	1	0	0	0	0	1	0	1	0	1	1	0	0	0	0
141	2	1	2	2	2	1	2	1	1	0	1	1	1	1	1	1	1	1	0	0	0	0	0	1	0	1	1	0	0	0	0
142	1	1	2	2	2	2	1	0	0	0	1	0	0	1	0	1	1	0	0	0	1	0	0	0	0	0	0	0	0	0	0
145	2	2	1	1	0	2	1	0	2	0	0	0	0	1	0	1	0	0	0	0	0	0	0	1	0	0	0	0	0	0	0
149	2	2	1	1	2	1	2	1	0	0	1	0	0	1	1	1	1	1	0	0	0	0	0	0	0	0	0	0	0	0	0
150	2	2	1	2	2	2	2	1	1	1	1	1	1	1	1	1	1	0	0	0	1	0	0	1	0	1	1	0	0	0	0
151	2	2	2	2	2	1	1	0	1	0	0	0	0	1	0	1	1	0	0	0	0	0	0	1	0	0	0	0	0	0	0
152	1	2	1	2	2	2	2	1	2	0	1	1	0	1	1	1	0	0	0	0	0	1	0	0	1	1	0	0	0	0	0
153	2	2	2	2	2	2	2	1	0	0	1	1	0	2	2	1	1	0	0	0	1	1	0	0	0	0	1	0	0	0	1
158	2	2	1	1	2	2	2	1	2	0	1	1	0	1	1	1	0	0	0	0	0	0	0	0	0	0	0	0	0	0	0
159	2	1	1	1	2	2	2	0	1	0	1	1	0	1	1	1	2	0	1	0	1	1	0	1	0	1	1	0	1	0	1
160	1	1	1	2	2	2	1	1	2	1	1	1	0	1	0	2	0	0	1	0	0	0	0	1	0	0	0	0	0	0	0
163	2	2	1	1	2	2	2	1	2	0	0	0	0	1	1	1	0	0	0	0	0	0	0	0	0	0	0	0	0	0	0
165	2	3	1	2	3	3	2	2	1	0	1	1	0	1	1	1	1	0	0	0	0	1	0	0	0	0	0	0	0	0	0
168	2	1	1	0	3	3	2	2	3	2	3	1	1	0	2	2	2	2	2	2	3	1	0	0	2	1	2	2	2	2	2
169	2	2	2	1	1	1	1	0	0	0	1	0	0	1	0	0	1	0	0	0	0	0	0	1	0	0	0	0	0	0	0
170	2	2	1	1	1	1	1	1	0	0	2	1	0	1	0	0	1	0	0	0	0	0	0	0	0	0	0	0	0	0	0
171	2	1	1	2	1	1	1	0	1	0	0	0	0	1	0	0	0	0	1	0	0	0	0	0	0	0	0	0	0	0	0
177	1	2	1	0	1	1	1	1	0	0	1	1	1	0	1	1	1	1	0	0	1	1	0	0	0	1	1	1	0	0	1
178	2	1	1	2	1	2	1	1	1	1	1	1	0	1	1	1	1	1	1	1	1	0	0	1	1	0	1	1	1	1	0
179	2	2	1	0	2	3	2	0	2	0	3	1	0	0	2	2	2	0	2	0	2	0	0	0	0	0	2	0	2	0	2
183	2	2	3	2	2	2	2	2	1	1	1	1	0	1	1	1	1	1	1	1	1	1	1	1	1	1	1	1	1	1	1
184	2	2	1	1	2	2	2	0	3	0	2	0	0	2	1	0	1	0	1	0	1	0	0	1	1	0	1	0	0	0	1
185	1	1	1	2	0	1	2	0	1	0	1	0	1	1	0	1	2	0	1	0	1	0	0	1	0	1	0	1	0	0	0
187	2	1	2	2	1	2	2	1	2	2	1	1	1	1	1	2	1	0	1	1	0	0	0	0	0	2	0	0	1	0	0
188	2	1	1	1	2	2	2	0	2	1	1	0	0	1	1	0	0	0	0	0	1	0	0	1	0	0	0	0	0	0	1
189	2	1	1	2	1	2	2	1	1	0	0	0	0	1	1	2	1	0	0	0	0	0	0	1	1	1	1	0	0	0	0
196	2	1	1	1	1	1	1	1	1	1	1	1	0	1	0	1	0	0	0	0	0	0	0	0	0	0	0	0	0	0	0
197	2	1	1	1	1	2	2	2	1	1	1	1	1	2	2	2	2	2	1	1	1	1	1	2	2	2	2	1	1	1	1
198	2	1	1	1	0	1	1	1	1	0	0	1	0	0	0	1	1	1	1	0	0	0	0	0	0	0	1	0	0	0	0
200	1	1	1	2	2	2	2	1	2	1	1	0	0	1	0	0	0	0	0	0	0	0	0	0	0	0	0	0	0	0	0
202	1	1	1	2	1	2	2	0	1	1	1	0	0	1	0	0	1	0	0	0	0	0	0	1	0	0	1	0	0	0	0
204	1	2	1	2	1	2	2	1	0	0	2	1	1	1	1	1	1	0	0	0	2	0	1	1	0	0	1	0	0	0	0
208	2	1	1	2	2	2	1	0	1	0	1	1	1	2	2	2	1	0	1	0	1	1	1	2	2	2	1	0	0	0	0
209	2	1	1	1	1	2	1	0	1	0	2	0	0	0	0	0	0	0	2	0	2	0	0	0	0	0	0	0	2	0	2
210	2	2	2	2	1	2	2	1	0	0	1	1	0	1	0	1	1	0	0	0	0	1	1	1	1	2	1	0	0	0	0
211	2	1	1	2	2	2	1	2	1	1	1	0	0	1	1	1	1	1	0	0	0	0	0	1	1	1	1	0	0	0	0
215	1	2	2	2	2	2	2	2	2	0	1	0	0	0	0	0	1	2	2	0	1	0	0	0	0	0	0	0	1	0	1
216	2	1	1	1	1	1	1	1	1	0	1	0	0	0	0	0	0	1	1	0	1	0	0	0	0	0	0	0	1	0	0
217	2	1	1	1	1	1	1	0	1	0	1	0	0	0	0	0	0	0	1	0	1	0	0	0	0	0	0	0	1	0	0
218	1	1	1	1	1	1	1	0	1	1	0	0	0	0	0	0	1	0	1	1	0	0	0	0	0	0	0	0	1	0	0
220	2	2	1	1	0	1	1	0	1	0	0	1	0	1	0	0	1	0	1	0	0	0	0	1	0	0	1	0	0	0	0
224	1	1	1	0	0	2	1	0	1	1	1	0	0	0	0	0	0	0	1	1	0	0	0	0	0	0	0	0	1	0	0
225	2	1	1	1	0	2	1	0	1	2	1	0	0	1	0	1	0	0	1	1	0	0	0	1	0	0	0	0	1	1	0
226	2	2	1	1	1	2	1	1	1	1	0	0	0	0	2	0	0	0	1	1	0	0	0	0	1	0	0	0	0	1	0
232	2	1	1	1	0	1	1	0	1	1	1	0	0	0	0	0	0	0	1	1	1	0	0	0	0	0	0	0	1	0	1
233	1	1	1	2	1	1	1	0	1	1	0	1	0	0	1	1	1	0	0	1	0	0	0	0	1	0	1	0	0	1	0
234	2	2	1	2	2	2	2	1	1	0	1	1	0	1	0	1	1	0	0	0	1	1	0	1	1	2	1	0	0	0	1
237	1	1	1	1	0	1	2	0	1	1	0	0	0	0	0	0	1	0	0	1	0	0	0	0	0	0	1	0	0	1	0
238	2	1	1	1	0	1	1	0	1	1	1	0	0	0	0	0	0	0	1	1	1	0	0	0	0	0	0	0	1	0	1
240	2	2	1	2	1	2	2	0	2	1	0	1	1	0	0	0	0	0	0	0	0	0	0	0	0	1	0	0	0	0	0
103	2	2	1	2	2	2	2	1	1	0	1	1	0	1	0	1	1	0	0	0	1	1	0	1	1	2	1	0	0	0	1
1	1	1	2	1	3	2	1	2	2	3	1	1	2	1	3	2	1	1	0	1	1	1	2	1	1	1	2	2	1	1	1
3	1	2	1	1	2	2	1	3	1	2	1	2	1	1	2	2	1	3	1	1	1	2	1	1	2	0	0	0	2	0	0
5	2	2	2	2	2	2	1	1	1	1	1	2	1	2	3	2	2	2	1	1	1	1	1	2	2	1	1	1	2	1	2
9	2	1	1	1	1	2	2	1	1	1	2	2	2	2	1	2	1	2	1	3	1	1	1	0	1	2	1	2	1	0	0
10	2	2	1	1	2	1	3	1	2	3	1	1	2	1	0	1	2	3	1	0	0	1	1	1	0	1	0	0	1	0	0
12	2	2	2	2	2	1	1	2	1	1	1	2	1	2	1	1	1	2	1	0	1	2	1	1	1	1	1	2	1	1	1
13	2	2	1	2	2	1	2	1	1	1	2	2	1	2	1	1	1	2	1	1	1	1	1	1	0	0	0	1	0	1	1
15	2	1	2	1	0	1	1	0	1	1	1	0	0	1	0	0	0	0	0	0	1	0	0	0	0	0	0	0	0	0	0
16	2	2	1	2	1	1	1	2	1	1	1	2	1	1	1	0	0	2	1	0	0	1	1	1	1	1	0	0	0	0	0
19	1	2	2	2	2	2	1	1	2	1	1	1	1	1	1	1	1	1	1	1	1	1	1	1	0	0	1	0	0	1	0
23	2	1	2	1	2	2	3	1	2	3	1	1	1	1	2	2	2	1	1	2	1	1	1	1	2	2	2	1	1	2	1
24	2	2	2	2	1	3	2	3	1	1	1	2	2	2	1	2	1	2	1	1	1	1	1	2	1	2	1	2	1	1	2
27	2	2	2	3	3	3	2	2	2	2	2	2	2	1	2	2	1	0	2	1	1	1	2	1	2	2	1	0	2	1	1
29	2	2	1	2	3	3	2	2	2	1	1	2	1	1	2	1	1	1	1	1	1	0	0	1	0	0	1	0	0	0	1
30	1	1	1	1	1	1	1	1	2	1	1	1	1	1	1	1	0	0	1	0	1	1	0	0	0	1	0	0	1	1	0
31	2	2	1	1	3	2	1	2	3	2	1	2	1	1	0	0	1	2	1	1	0	1	1	1	0	0	1	1	0	0	1
33	2	2	1	2	1	3	1	2	3	1	1	2	1	1	0	1	2	3	0	1	2	2	1	2	1	2	1	2	2	1	0
35	2	3	1	2	2	2	2	1	1	1	1	1	0	1	1	1	1	0	0	0	1	0	0	0	0	0	0	0	0	0	0
38	2	1	1	1	1	1	1	0	1	1	1	1	1	1	1	1	0	0	1	1	1	1	1	1	1	1	0	0	1	1	1
39	1	1	1	1	1	2	1	2	2	1	2	1	1	1	1	2	1	2	2	1	2	1	1	1	1	1	1	1	1	1	1
40	1	1	1	1	1	2	1	1	2	1	1	1	1	2	1	2	2	1	1	1	1	1	1	1	1	1	1	0	1	0	1
43	1	1	1	1	1	1	0	1	1	1	1	1	1	1	1	1	0	1	1	1	1	1	1	1	1	1	0	0	1	1	1
44	2	2	1	2	2	2	2	1	2	1	1	2	1	1	2	1	2	0	2	1	1	2	1	1	2	1	2	0	2	1	1
45	1	2	1	2	2	2	1	1	2	1	1	2	1	1	2	2	1	1	2	1	1	2	1	1	2	2	1	1	2	1	1
49	2	2	2	1	2	2	1	1	1	1	1	1	0	1	2	2	1	1	1	1	1	1	0	0	0	0	0	1	1	1	0
50	2	1	1	2	1	2	1	0	1	0	0	1	1	2	2	2	2	0	1	0	0	1	1	1	1	2	1	0	1	0	0
51	2	1	1	2	2	2	2	1	1	2	0	1	1	2	2	2	2	2	1	2	0	1	1	2	2	2	1	2	1	1	0
56	2	2	1	1	1	2	2	0	2	2	2	2	1	1	0	2	0	0	2	2	2	2	1	1	0	2	0	2	2	2	2
57	1	2	1	1	1	2	2	0	1	1	1	2	1	1	1	1	0	0	1	1	1	2	1	1	1	1	0	0	1	1	1
59	1	1	1	2	2	1	1	1	1	1	1	1	1	1	1	1	1	1	1	1	1	1	1	1	1	1	1	1	1	1	1
62	1	2	2	1	2	2	2	0	2	0	1	1	1	1	2	1	2	0	2	0	1	1	2	0	1	1	2	0	2	0	1
64	2	3	1	1	2	3	2	1	2	2	2	2	1	1	2	3	2	1	2	2	2	1	1	1	1	1	2	1	2	1	0
65	2	3	1	1	2	3	2	1	2	2	2	2	1	1	2	1	2	1	2	2	2	1	1	1	2	1	2	1	1	1	2
70	2	2	1	1	2	1	2	1	2	0	0	0	1	1	2	1	2	1	2	0	0	0	1	1	2	1	2	1	2	0	0
71	2	1	1	1	1	2	2	1	1	1	2	1	1	1	1	2	2	1	1	1	2	1	1	1	1	2	2	1	1	1	2
74	2	2	1	2	1	2	2	1	1	0	1	2	1	2	1	2	2	1	1	0	1	2	1	2	0	0	0	1	0	0	1
76	2	1	1	2	1	2	2	0	1	1	1	1	1	2	1	2	2	0	1	1	1	1	1	2	1	2	2	0	1	1	1
77	1	1	1	2	2	2	2	2	2	2	2	1	1	2	1	2	2	1	2	1	2	1	1	2	1	2	2	1	1	1	1
79	2	2	2	2	2	2	2	2	2	1	1	2	2	2	2	2	2	2	2	1	1	1	2	1	2	1	2	1	2	1	0
80	1	2	2	1	1	1	2	1	1	0	0	1	1	1	0	1	0	1	1	0	0	0	0	1	0	0	0	0	0	0	0
82	1	2	2	1	1	2	1	2	1	1	1	1	1	1	1	2	0	1	2	1	0	1	1	1	1	2	0	1	2	1	0
86	2	1	1	1	1	2	2	2	1	1	1	1	1	2	2	2	2	2	1	1	1	1	1	1	1	2	2	1	1	1	1
87	2	2	2	2	2	2	2	2	2	2	1	0	1	2	1	1	1	0	2	1	1	0	0	1	0	0	0	0	0	0	0
89	2	3	1	1	2	3	2	1	2	2	2	2	1	1	2	3	2	1	2	2	2	2	1	1	2	1	2	1	1	0	1
94	2	3	1	1	2	3	2	1	2	2	2	3	1	1	2	3	2	1	2	2	2	1	1	1	0	0	1	0	0	0	0
95	2	1	1	2	2	2	2	2	2	2	2	1	1	2	2	2	2	2	2	2	2
97	2	1	1	1	0	1	1	0	1	1	1	1	1	1	0	1	1	0	1	1	1	1	1	1	0	1	1	0	1	1	1
99	2	2	2	2	2	2	2	1	1	0	0	1	1	2	2	2	2	1	1	0	0	1	1	1	1	1	1	1	1	0	0
100	2	1	2	1	2	2	3	1	2	3	1	1	1	1	2	2	2	1	1	2	1	1	1	1	2	2	2	1	1	2	1
105	2	2	2	2	1	3	2	3	1	1	1	2	2	2	1	2	1	2	1	1	1	1	1	2	1	2	1	2	1	1	2
107	2	2	2	3	3	3	2	2	2	2	2	2	1	1	2	2	1	0	2	1	1	1	1	1	2	2	1	0	2	1	1
108	1	3	1	1	2	3	2	1	2	2	2	3	1	1	2	3	2	1	2	2	2	0	0	1	0	1	1	0	1	1	1
109	1	2	1	2	1	1	1	1	2	2	1	1	1	2	1	1	0	1	2	2	0	0	0	0	1	1	0	1	1	0	0
111	2	2	1	2	2	2	2	1	1	0	1	1	0	1	0	1	1	0	0	0	1	1	0	1	1	2	1	0	0	0	1
113	2	1	2	1	3	2	1	2	2	3	1	1	2	1	3	2	1	1	0	1	1	1	2	1	1	1	2	2	1	1	1
116	2	1	1	1	1	2	2	1	1	1	2	2	2	2	1	2	1	2	1	3	1	1	1	0	1	2	1	2	1	0	0
117	2	2	2	2	2	2	1	1	2	1	1	1	1	1	1	1	1	1	1	1	1	1	1	1	0	0	1	0	0	0	0
118	2	1	2	1	2	2	3	1	2	3	1	1	1	1	2	2	2	1	1	2	1	1	1	1	2	2	2	1	1	2	1
121	2	2	1	2	2	2	2	3	3	2	2	2	1	2	2	2	2	2	2	2	2	2	1	2	2	2	2	3	2	2	2
124	2	2	1	2	2	2	2	2	2	1	2	1	1	2	2	2	2	2	2	1	2	2	1	2	2	2	1	2	2	1	2
126	2	2	2	2	2	2	2	3	3	2	1	2	2	2	1	2	2	3	3	2	0	2	2	2	2	2	2	3	3	2	0
129	1	2	2	2	2	1	1	1	1	0	1	2	1	1	2	1	1	1	0	0	0	2	1	2	2	1	1	0	1	0	2
130	2	2	1	2	1	2	1	2	1	1	2	1	1	1	1	1	1	1	0	0	0	0	0	1	0	1	1	0	0	0	0
131	2	2	2	2	2	2	2	1	1	1	1	1	2	1	1	1	1	1	0	0	0	1	0	0	2	2	0	0	0	0	0
135	2	3	2	3	2	3	2	1	2	1	2	2	1	1	2	3	1	0	1	1	0	2	1	1	2	3	1	0	1	1	0
136	2	2	1	3	2	2	2	1	1	0	1	1	0	2	1	1	1	0	0	0	0	0	0	1	0	0	0	0	0	0	0
137	1	1	1	2	2	1	2	2	2	2	2	1	1	1	0	1	1	0	0	0	0	1	0	1	1	1	1	1	1	1	0
140	2	2	1	2	2	1	2	1	1	0	1	2	1	2	2	1	2	1	1	0	1	2	1	2	2	2	1	1	1	1	0
143	2	2	1	2	1	2	2	1	1	0	1	2	1	2	1	2	1	2	1	0	1	2	1	2	1	2	1	2	1	0	1
144	2	2	2	2	2	2	2	1	2	0	0	1	1	2	2	2	0	1	2	0	0	1	1	2	2	2	1	1	2	0	0
146	2	2	2	1	1	2	2	1	2	0	1	2	2	1	1	1	1	2	2	2	2	2	2	1	1	1	1	2	1	0	1
147	2	1	1	2	2	2	2	1	1	1	1	1	1	2	1	1	2	1	0	1	1	1	1	1	0	1	2	1	1	1	0
148	2	2	2	1	1	1	1	1	0	1	0	2	2	1	1	1	1	1	0	0	0	2	2	1	1	1	0	0	0	1	0
154	2	2	3	3	2	2	2	1	0	0	1	2	2	2	2	2	2	2	0	0	1	2	2	2	2	1	2	2	0	0	1
155	2	3	1	1	2	2	1	1	1	0	0	1	1	1	1	1	1	0	0	0	0	0	1	0	0	0	0	0	1	0	0
156	2	2	1	2	1	2	2	1	1	0	0	1	1	1	1	1	1	0	1	0	0	1	1	1	1	1	1	0	0	0	0
157	2	2	1	2	1	2	1	1	1	0	1	1	1	0	1	1	1	0	1	0	1	1	1	0	0	1	0	0	1	0	1
161	2	1	1	2	2	2	1	0	0	0	1	1	1	2	2	2	1	0	0	0	1	1	1	2	2	2	1	0	0	0	0
162	2	2	1	2	2	1	2	0	1	0	1	2	1	2	2	1	2	0	1	0	0	1	1	2	2	1	1	2	1	0	0
164	2	1	1	1	2	2	2	1	0	0	1	1	1	1	1	1	2	1	0	0	1	1	1	1	2	1	0	1	0	0	1
166	2	2	1	1	2	2	1	0	0	0	1	1	1	1	2	2	1	0	0	0	1	1	0	1	2	2	1	1	0	0	1
167	2	2	1	0	2	2	1	1	2	1	1	0	0	0	1	1	1	1	1	1	1	0	0	0	0	0	1	1	1	1	1
172	2	2	3	2	2	3	1	1	1	0	1	1	1	2	2	2	1	1	1	0	1	1	1	2	2	2	1	1	1	0	1
173	2	2	1	2	2	1	1	0	1	0	1	2	1	2	2	0	1	0	1	0	1	1	0	1	1	1	1	0	1	0	1
174	2	1	1	1	1	2	2	1	1	1	1	1	0	1	0	1	1	1	0	0	1
175	1	2	1	2	2	2	1	1	0	1	0	1	1	2	2	2	2	1	0	1	0	2	1	2	2	2	0	0	0	1	0
176	2	1	1	1	1	2	1	0	1	1	1	1	1	2	1	1	1	0	1	1	1	1	1	2	1	1	1	0	1	1	1
180	1	2	1	0	3	3	3	2	2	3	2	1	0	0	3	3	2	2	2	2	2	1	0	0	2	2	2	2	2	2	2
181	2	2	2	1	1	2	1	1	2	2	0	2	2	1	1	2	1	1	2	1	0	2	2	2	1	2	2	2	2	1	0
182	1	1	1	2	1	2	2	1	1	1	0	1	0	2	1	2	1	1	1	0	0	1	0	2	1	2	1	0	1	0	0
186	1	1	1	1	1	2	2	1	1	1	2	1	1	1	1	2	2	1	1	1	2	1	1	1	1	2	2	1	1	1	2
190	1	1	1	1	1	2	2	0	0	0	1	1	1	1	1	2	2	0	0	0	1	1	0	1	1	2	2	0	0	0	1
191	2	1	1	2	1	1	2	2	1	1	1	1	1	2	1	1	1	1	1	1	0	1	1	2	1	1	1	0	1	1	0
192	2	2	2	2	2	2	2	2	2	2	1	2	2	2	2	2	2	2	2	2	1	1	1	2	2	1	1	1	1	1	1
193	2	2	3	2	2	2	1	1	1	1	0	1	0	1	0	0	0	0	0	0	0	0	0	0	0	0	0	0	0	0	0
194	2	2	1	2	1	2	2	1	1	0	1	2	1	2	1	2	2	1	1	0	1	2	1	2	0	2	1	1	1	0	1
195	2	1	1	2	1	2	2	0	1	1	1	1	1	2	1	2	2	0	1	1	1	1	1	2	1	2	2	0	1	1	1
199	2	2	1	1	1	2	1	1	1	0	0	1	1	0	0	0	0	0	0	0	0	2	1	0	0	2	0	0	0	0	0
201	1	2	1	2	1	2	1	1	2	0	0	2	1	2	1	2	1	1	2	0	0	2	1	2	0	1	1	0	2	0	0
203	2	1	1	1	1	1	1	1	1	0	0	1	1	1	1	1	1	1	1	0	0	1	1	1	1	1	1	1	1	0	0
205	2	3	3	2	2	3	2	1	1	1	1	3	2	3	3	3	2	1	1	1	1	3	3	2	2	3	2	1	1	1	1
206	2	1	1	2	2	2	1	2	1	1	1	0	0	1	1	1	1	0	0	0	0	0	0	1	1	1	0	0	0	0	0
207	1	1	1	2	2	2	1	2	1	1	1	0	0	1	1	1	1	1	0	0	0	0	0	1	1	1	1	1	0	0	0
212	2	1	1	2	2	2	1	2	1	1	1	0	0	1	1	1	1	1	0	0	0	0	0	1	1	1	1	1	0	0	0
213	2	1	1	2	2	2	2	1	1	1	1	0	0	1	1	1	1	1	0	0	0	0	0	1	1	1	0	0	0	0	0
214	1	1	1	2	1	2	2	1	1	0	1	1	1	2	1	2	2	1	1	0	1	1	1	2	1	2	2	1	1	0	1
219	2	1	1	1	1	1	1	1	1	0	0	1	1	0	0	0	1	0	0	0	0	1	1	0	0	1	1	0	1	0	0
221	1	2	1	2	1	2	1	0	1	1	1	1	0	1	0	1	0	0	0	0	0	0	0	1	0	1	0	0	0	0	0
222	1	1	1	1	1	2	1	0	1	1	0	2	1	1	0	2	1	0	1	0	0	2	1	1	0	2	1	0	1	0	0
223	1	1	1	1	1	1	1	0	1	0	1	1	1	1	1	1	1	0	1	0	1	1	1	1	1	1	1	0	1	0	1
227	1	1	1	1	1	1	1	0	0	0	1	1	0	1	1	1	1	0	0	0	1	0	1	1	1	1	1	0	0	0	1
228	1	1	1	1	0	1	1	0	0	1	0	1	0	1	0	1	1	0	0	1	0	1	0	1	0	1	1	0	0	0	0
229	2	1	1	1	1	2	1	1	1	2	0	2	1	1	0	2	1	1	0	1	0	2	1	1	0	2	1	1	0	0	0
230	2	1	1	0	0	1	1	0	1	1	0	1	1	0	0	1	0	0	1	1	0	1	1	0	0	1	1	0	1	0	0
231	2	1	1	1	0	1	1	0	1	1	1	1	1	1	0	1	1	0	1	1	1	1	1	1	0	1	1	0	1	1	1
235	1	1	2	2	2	2	2	1	2	2	2	1	1	2	1	2	2	1	0	0	0	1	1	2	1	2	2	1	0	0	0
236	2	1	1	1	0	1	1	0	1	1	1	1	1	1	0	1	1	0	1	1	1	1	1	1	0	1	1	0	1	1	1
239	2	1	1	1	1	1	1	0	1	0	0	1	1	1	1	1	1	0	1	0	0	1	1	1	1	1	1	0	1	1	0
